# Supplementary material for: Case-control geographic clustering for residential histories accounting for risk factors and covariates
Source: Int J Health Geogr. 2006 Aug 3;5:32. doi: 10.1186/1476-072X-5-32 (PMC1559595; doi:10.1186/1476-072X-5-32)
Supplement: Additional File 1 — Animation of local clustering of cases at k = 7 accounting for smoking, gender, age, race and education. Controls indicated with a "+", cases by circles. Blue is a not significant local Q-statistic for that case, yellow p < 0.05, orange p < 0.01, Red p < 0.001. [file 1476-072X-5-32-S1.zip]

Archive with 1 entries (1 files):
- 1476-072X-5-32-S1.addi
